# Supplementary material for: Transdermal Nicotine Poisoning: A Rare Case Report of Occupational Exposure
Source: Toxics. 2023 May 17;11(5):464. doi: 10.3390/toxics11050464 (PMC10222450; doi:10.3390/toxics11050464)
Supplement: Supplementary file 1 [file toxics-11-00464-s001.zip]

Archive with 1 entries (1 files):
- toxics-2370109-supplementary.pdf
